# Supplementary material for: Autism and education—international policy in small EU states: policy mapping in Malta, Cyprus, Luxembourg and Slovenia
Source: Eur J Public Health. 2020 Sep 3;30(6):1078–83. doi: 10.1093/eurpub/ckaa146 (PMC7733051; doi:10.1093/eurpub/ckaa146)
Supplement: ckaa146_supplementary_data [file ckaa146_supplementary_data.zip]

Archive with 2 entries (2 files):
- ejph-2020-01-om-0079-File003.xlsx
- ejph-2020-01-om-0079-File004.docx
