# Supplementary material for: Autism and education—international policy in small EU states: policy mapping in Malta, Cyprus, Luxembourg and Slovenia
Source: Eur J Public Health. 2020 Sep 3;30(6):1078–83. doi: 10.1093/eurpub/ckaa146 (PMC7733051; doi:10.1093/eurpub/ckaa146)
Supplement: ckaa146_supplementary_data [file ckaa146_supplementary_data.zip › ejph-2020-01-om-0079-File003.xlsx]

## Sheet: Sheet1
Supplementary File 1. An overview of the contents of education policies in Malta, Cyprus, Luxembourg, and Slovenia.
Country	Year	Policy		Description
Malta	1988	Education Act		Compulsory education was introduced for children between five and fifteen years old The duty of the State to facilitate primary education to all Maltese citizens that are of compulsory school age was established The responsibility of the State was established to provide Resource Centers whose specialized role will include provision for learners with SEN who would benefit more from being in these …
	2000	Equal Opportunities (Persons with Disabilities) Act		Heavily emphasised the importance of basic human rights for people with disabilities Stated that educational institutions cannot discriminate on the basis of disability Covers the rights to: (1) Proper diagnosis (2) Family life and upbringing equal to others (3) Enjoy the same fundamental rights and freedoms as other children without discrimination (4) Achieve one’s maximum potential; and (5) Acc…
	2013	Mental Health Act		Established several rights for people with mental conditions, namely the rights to: (1) Exercise all civil, social, educational, and cultural rights (among others) equally to people not covered by this Act (2) Receive treatment that addresses their needs holistically using a multidisciplinary care plan (3) Receive treatment in the least restrictive manner, as well as in the least restrictive envi…
	2016	Persons within the Autism Spectrum (Empowerment) Act		Established a Council that tends to the needs of autistic people in society and outlined their tasks and responsibilities: (1) Give advice on enabling people with autism to learn life- and social development skills to facilitate their optimal and equal participation in education (2) Facilitating training for parents and people who interact regularly with children with autism (3) Raising awareness…
	2019	Education Act		Reiterated the right of access to education without distinction of disability Inclusion is mentioned as one of the core values of democracy that is taught in Malta Emphasised that the education system would facilitate life-long learning Stressed that decisions regarding the education of a minor are based on the best educational interests of the minor Schools are tasked to (i) establish a culture …
Cyprus	1960	Constitution of Cyprus		The right for everyone to receive education was established Compulsory education was established for all children Everyone enjoys all their rights and freedoms provided by the Constitution without any disagreements or discrimination, directly or indirectly against any person on the basis of community, race, color, religion, language, gender, political or other beliefs, national or social birth, w…
	1979	Special Education Act		Legitimized segregation and put special schools under the umbrella of Ministry of Education and Culture
	1999/2001	Education and Training of Children with Special Needs Act		Made changes to the “culture” of educating children with disabilities solely in special schools, which was not a common viewpoint that was shared by the community of education regarding these children: (1) Regulation of the detection of children with SEN (2) Development of a personal education plan, along with its assessments (3) Placement in appropriate educational institutions (4) Continuous ev…
	2001	Rules on the Education and Training of Children with Disabilities		These two policies combined regulate the implementation of the 1999/2001 Education and Training of Children with Special Needs Act
	2001	Early Detection Mechanism for Children with Special Needs Regulation
	2003	Code of Practice for Referring Children with Special Needs to the Special Education and Training District Committees		Motivating schools to work with students believed to have ‘special needs’ prior to referring them for assessment Work on so called the detection mechanism for early detection of children with SEN Introduced a five-staged assessment procedure and takes about 5 months for the procedure to be finalized
	2014	Amendment to the 1999/2001 Education and Training of Children with Special Needs Act		Main policy framework remained the same Explicitly stated the commitment of the Ministry of Education and Culture to from integration towards an inclusive education system
	2016	Primary Education Circulars		Teachers were invited to show interest in and be educated on issues related to information, education, and inclusion of children with autism
	2018
	2019
Luxembourg	1963	Act on the reform of pre-school education and primary education		Any child that in the course of the calendar year reached the age of six would be entitled to nine consecutive years of education This submission could be delayed one year if justified by the development of the child Special classes for children that were not able to attend mainstream education were established, effectively making education available for everyone
	1973	Law establishing institutes and services of differentiated education		Implementation of differentiated education: any child that could not participate in mainstream or special education because of his or her mental particularities would receive an education that corresponded to his or her condition Regardless of the condition of a child, they would still be subject to compulsory education A framework for differentiated education institutions was set up to adhere to…
	1988	Grand-Ducal Decree establishing an Institute for Autistic and Psychotic Children		A special institute for children with autism and children that suffer from psychoses that was also part of differentiated education Established a framework to be used for the guidance of children with autism in the institute, based on the 1973 Law
	1989	Law of 10 January 1989		Updated the required staff to be available in the institute Compared to the previous iteration, a more multidisciplinary approach is introduced, involving not only psychologists and various kinds of teachers, but also physiotherapists, speech therapists, social workers, and occupational therapists, thus significantly improving the variety of SEN that could be addressed.
	1994	Law of 28 June 1994		Resulted in an environment where a child would always have a place in the education system, preferably in mainstream education, followed by special education, and lastly differentiated education Made amendments to the Education Law of 1912, where it was updated to try to include every child in mainstream education along with general efforts that need to be made in order to facilitate this inclusi…
	2009	Law on compulsory education		Every child living aged three years or over is entitled to a school education that contributes to his or her development Schools should promote the development of children, their creativity, and their confidence in their abilities Schools should teach values that based on the UDHR Every child that is over the age of four before 1 September is obliged to attend school. This obligation then extends…
	2009	Law on the organisation of basic education		School inclusion commissions were introduced Their goals were defined as to define the care of children in education The file that the commissions draft on the children with SEN include a diagnosis of the SEN, the aid allocated to the child, and an individualized care plan The individualized care plan may consist of (1) adaptation of classroom instruction provided by the teacher in collaboration …
	2018	Law establishing Centers of Competence in Specialized Psycho-Pedagogy for Inclusive Education		These centers have two goals in order to guarantee the right to education and training for children with SEN: (1) At the level of personal development of the child with SEN, they provide early support and support for early intervention, they establish specialized diagnoses, and they make recommendations regarding the aids and provisions that are to be allocated to the child to ensure uptake in th…
	2018	Grand-Ducal Regulation on the Center for the Development of Children and Young People with Autism Spectrum Disorder		In order to fulfil the goals set in the 2018 Law, a certain infrastructure is required in every Center for Children and Youth with Autism Spectrum Disorder: (1) The teaching unit has at least one teacher or specialized teacher for every two children with SEN; and (2) the diagnostic, counseling, and monitoring unit is required to have at least one social scientist per 35 children with SEN, at leas…
Slovenia	1996	Pre-School Institutions Act		Children with SEN are defined as in need of personalized program during pre-school with supplementary professional assistance or personalized programs
	1996	Primary School Act		Aim of primary education: (1) ensuring universal education of sufficient quality for the entire population (2) promoting the coherent physical, emotional, cognitive, and social development of an individual, taking individual developmental capacities into account; and (3) enabling the student's personal development according to his interests and abilities Described what is considered a child with …
	1996	Gymnasium Act		A child with SEN can adjust the performance of his/her duties based on individual capabilities
	1997	Decree on norms and standards for the education and training of children and youth with special needs		Chapter 8 - How various educational programs are supposed to be adapted when educating children with SEN Primary School Programs: (1) Class sizes of the departments that involve children with intellectual disabilities are supposed to start with a maximum of 8 children per class in grades 1 and 2, 10 children in grades 3 through 5, and 12 pupils in grades 6 through 8 (2) Classes for children with …
	2001	Decree amending and supplementing the Decree on norms and standards for the education and training of children and youth with special needs		An amendment was made to the class sizes of secondary schools set out in the Decree on norms and standards for the education and training of children and youth with special needs of 1997: (1) The standard size for groups in which a special program is implemented is 8 children (2) This number could be reduced if the level and nature of the SEN of the children demand as such down to a minimum of 4
	2001	Organization and Financing of Education Act		Set out goals of the Slovenian education system: (1) Ensuring the optimal development of the individual irrespective of gender, social and cultural background, religion, national affiliation, or physical and mental constitution (2) Providing education and training that corresponds to the stage of development and the life of an individual (3) Ensuring equal opportunities for education and training…
	2002	Disabled Persons Organizations Act		Goals of the Act: (1) Promotion of the human rights of persons with disabilities (2) Establishing non-discrimination of people with disabilities (3) Economic, social, health and legal protection of persons with disabilities; and (4) Social justice and equal opportunities Allocated responsibilities to the organizations for people with disabilities, such as: (1) Organizations had the responsibility…
	2005	Rules on norms and standards for the implementation of educational programs for children with special needs in elementary schools with an adapted program and institutions for the education and training of children with special needs		Considered an expansion of the Decree on norms and standards for the education and training of children and youth with special needs of 1997 Educational institutions were required to have a sufficient number of caregivers available for children with SEN Class sizes that were set out in the Decree on norms and standards for the education and training of children and youth with special needs in 199…
	2010	Equalization of Opportunities for Persons with Disabilities Act		Provides further emphasis on the inclusion of children with disabilities in the education system People with disabilities must be given access and be included in education programs at all levels on par with other citizens Involvement in adapted or special programs does not constitute as discrimination
	2013	Guidance of Children with Special Needs Act		Established the premise of who is considered a child with SEN, which includes children with autism Set out ten goals for the education of children with SEN: (1) the provision of opportunities on par with children without SEN should be strived for; (2) a balance between the different aspects of a child’s physical and mental development should be maintained; (3) parents should be integrated in the …
	2013	Rules on the organization and working methods of commissions for the placement of children with special needs		Overall, according to experts, it is in the child’s best interest to be included in appropriate education programs that take the physical, mental, cognitive, emotional, social, and health needs of children into consideration ‘Children with mild mental disorders and children with autism’ and ‘children with moderate or severe mental disorders and children with autism’ are to be targeted by educatio…
	2014	Rules on criteria for claiming rights for children in need of special care		Children with intellectual disabilities have a diminished general level of intelligence, lower cognitive, speech, motor, and social capabilities, and a lack of skills that is reflected in the discrepancy between their chronological and mental age Emphasised the need to exercise rights according to the law A distinction is made between children with light mental conditions, children with moderate …
	2014	Decree on the adoption of the adapted primary school programme with equivalent education standard for children with autistic disorders		Introduced a tailored primary school program for children with autism with equivalent educational standards
	2016	Foundation for children and adults with autism – ZORA		The purpose of this institution was to provide financial support that are important to the treatment of children with autism and that are not provided by the public sector (e.g. early therapeutic treatment, caring for a child’s education)
	2016	Protection against Discrimination Act		Discrimination on basis of disability is prohibited This prohibition applied to the area of education
	2016	Rules on home education of children with special needs at primary school level		Sets out the groups of pupils that these rules apply to, which include children with moderate and severe mental conditions Sets out the conditions under which a child that falls in this category can be homeschooled: (1) The education at home adequate. This is considered the case a provider of home-based education is available that fulfills the conditions for the implementation of publicly availab…
	2018	Resolution on the National Mental Health Program (2018-2028)		Literacy and awareness with regards to mental health should be increased and steps towards stigmatization should be taken This could partially be achieved by the inclusion of the content of mental health in all levels of education
